# Supplementary material for: Circulating Tumour DNA Guided Adjuvant Chemotherapy Decision Making in Stage II Colon Cancer—A Clinical Vignette Study
Source: Cancers (Basel). 2023 Oct 31;15(21):5227. doi: 10.3390/cancers15215227 (PMC10648421; doi:10.3390/cancers15215227)
Supplement: Supplementary file 1 [file cancers-15-05227-s001.zip]

Archive with 1 entries (1 files):
- cancers-2662624-supplementary.pdf
